# Supplementary material for: Gene dysregulation analysis builds a mechanistic signature for prognosis and therapeutic benefit in colorectal cancer
Source: J Mol Cell Biol. 2020 Jul 27;12(11):881–93. doi: 10.1093/jmcb/mjaa041 (PMC7883816; doi:10.1093/jmcb/mjaa041)
Supplement: mjaa041_Supplementary_Data [file mjaa041_supplementary_data.zip]

Archive with 2 entries (2 files):
- Supplementary material.pdf
- Supplementary Tables.xlsx
