# Supplementary material for: Gene dysregulation analysis builds a mechanistic signature for prognosis and therapeutic benefit in colorectal cancer
Source: J Mol Cell Biol. 2020 Jul 27;12(11):881–93. doi: 10.1093/jmcb/mjaa041 (PMC7883816; doi:10.1093/jmcb/mjaa041)
Supplement: mjaa041_Supplementary_Data [file mjaa041_supplementary_data.zip › Supplementary Tables.xlsx]

## Sheet: Supplementary Table S1
Supplementary Table S1. The identified gene dysregulations in CRC
unb.coef.normal: the coef of de-biased LASSO for normal condition; low.lim.normal and up.lim.normal: the low and up boundary of 95% confident interval of coef for normal condition;
unb.coef.cancer: the coef of de-biased LASSO for cancer condition; low.lim.cancer and up.lim.cancer: the low and up boundary of 95% confident interval of coef for cancer condition;
TF	Target	unb.coef.normal	low.lim.normal	up.lim.normal	unb.coef.cancer	low.lim.cancer	up.lim.cancer
AR	BNC2	0.32025	0.217662	0.422837	-0.0425661	-0.272952	0.18782
ARNT2	FBXL7	0.391201	0.258252	0.52415	-0.0607024	-0.224044	0.102639
ASCL2	CST4	-0.483498	-0.591313	-0.375682	0.236151	-0.0479469	0.52025
ATF4	PDLIM3	0.310677	0.141417	0.479936	-0.116956	-0.365906	0.131995
ATF4	PPP1R12B	0.129681	0.0847814	0.17458	-0.406277	-0.648605	-0.16395
ATOH1	SIGLEC1	0.630068	0.392369	0.867767	-0.17691	-0.532332	0.178513
BACH2	FSIP1	0.336397	0.028915	0.643879	-0.490815	-0.945381	-0.036248
BARX2	RERG	0.0369447	-0.0669878	0.140877	-0.369696	-0.625494	-0.113898
BCL11A	BTNL8	0.25138	-0.086835	0.589595	-0.334493	-0.423547	-0.245439
BCL6	CD207	0.21819	-0.246151	0.682531	-0.581136	-0.785549	-0.376722
BPTF	PRIM1	-0.547245	-0.687255	-0.407236	-0.00825253	-0.220663	0.204158
CDX1	LAMA2	0.327845	0.217111	0.438579	-0.784934	-1.05765	-0.512215
CEBPZ	RAP1A	0.0172461	-0.120711	0.155203	-0.429453	-0.699433	-0.159473
CEBPZ	TMEM100	0.325304	0.0355833	0.615024	-0.352821	-0.686929	-0.0187119
CIC	PTPRS	0.356051	0.210865	0.501237	-0.129863	-0.400605	0.140879
CREB3L1	GAL3ST2	0.478277	0.229893	0.726661	-0.0214952	-0.218972	0.175982
CREB3L2	NXT1	-0.176436	-0.412391	0.0595187	0.557698	0.104226	1.01117
DLX4	ABLIM3	0.130536	-0.111233	0.372304	-0.382153	-0.529602	-0.234704
DLX4	SLIT3	0.225634	0.0180112	0.433256	-0.317179	-0.496128	-0.138231
E2F6	GRB7	-0.502988	-0.685161	-0.320814	0.175747	-0.279055	0.630548
E2F6	GRIN2A	0.443143	0.227083	0.659204	-0.194322	-0.606342	0.217699
EGR3	ADAMTS1	0.541973	0.382291	0.701655	0.0687954	-0.22173	0.35932
ELF1	GBP3	0.397483	0.108376	0.68659	-0.202048	-0.448739	0.0446432
ESRRA	CPT2	0.53543	0.381915	0.688946	-0.102496	-0.506795	0.301803
ESRRG	LPO	-0.386793	-0.692907	-0.0806787	0.300359	-0.0456998	0.646418
ETV2	FGF7	-0.0545474	-0.301342	0.192247	-0.579078	-0.821489	-0.336666
ETV5	CKS2	-0.253834	-0.368001	-0.139667	0.471049	-0.0385964	0.980695
ETV5	CLCA1	0.390476	0.0769174	0.704034	-0.369133	-0.508854	-0.229411
ETV5	NPAS3	0.100594	-0.0421573	0.243346	-0.496397	-0.81702	-0.175775
ETV5	SKAP1	0.00150987	-0.193605	0.196625	0.480058	0.299509	0.660606
ETV6	CDHR2	0.35331	0.0377942	0.668826	-0.458361	-0.831273	-0.0854489
EVX1	SPRY4	-0.0404896	-0.258122	0.177142	0.511394	0.331967	0.69082
FOXA2	SIDT1	0.792449	0.462324	1.12257	0.00579682	-0.302031	0.313624
FOXC2	LAMA2	0.255124	0.196205	0.314044	-0.292581	-0.595937	0.0107747
FOXF1	C2orf15	-0.603824	-0.841712	-0.365935	-0.117893	-0.303295	0.0675087
FOXN2	ATXN7L2	-0.584138	-0.911969	-0.256307	0.203242	-0.223912	0.630395
FOXP2	ARHGAP10	0.629514	0.48503	0.773999	-0.277336	-0.450324	-0.104348
FOXP2	BVES	0.740447	0.440794	1.0401	-0.435458	-1.16703	0.296114
FOXP2	MAPK4	1.41508	0.886753	1.94341	0.341629	-0.111235	0.794494
FOXP2	RIMKLB	0.390291	0.241001	0.539582	0.0272968	-0.175548	0.230142
FOXP2	WWTR1	0.459786	0.347573	0.571999	-0.355834	-0.625567	-0.0861007
FOXP3	RHOU	0.146059	-0.146457	0.438575	-0.528212	-0.820091	-0.236333
FOXQ1	CYP2C18	0.502592	0.240134	0.76505	-0.158151	-0.537896	0.221595
GFI1	ACTG2	0.0790139	-0.258641	0.416668	-0.703984	-1.05244	-0.355525
GFI1	EIF4EBP1	-0.00376524	-0.156219	0.148689	0.492235	0.226109	0.75836
GFI1B	ACSM3	0.193576	-0.108874	0.496026	-0.513162	-0.778568	-0.247756
GLI2	COL8A1	0.397771	0.190839	0.604704	0.810775	0.662096	0.959454
GLI3	COL1A2	0.0620717	-0.12557	0.249714	0.732113	0.535978	0.928248
GLIS1	SLC9A7	-0.14962	-0.466364	0.167125	0.434971	0.234892	0.63505
GLIS2	DKK2	0.0351795	-0.142303	0.212662	0.50637	0.298442	0.714298
GLIS2	ZNF853	0.486424	0.352818	0.62003	0.0402316	-0.181971	0.262435
GRHL1	XDH	0.543876	0.179468	0.908284	-0.0827563	-0.219876	0.0543632
GRHL2	EPHX4	-0.533547	-0.65591	-0.411184	0.244848	-0.360126	0.849821
HAND2	ITGA11	-0.00944391	-0.14808	0.129192	0.470868	0.232756	0.708981
HAND2	TSPAN18	0.562096	0.46001	0.664183	0.16655	-0.0353071	0.368407
HES5	SLC22A18AS	0.4422	0.148848	0.735552	-0.4275	-0.908317	0.0533169
HES6	SIGLEC11	0.518383	0.18023	0.856536	-0.27014	-0.560806	0.0205257
HESX1	C9orf43	-0.325528	-0.728175	0.0771189	0.382852	0.08421	0.681494
HEY2	STEAP4	0.451183	0.0860956	0.816271	-0.41918	-0.87199	0.0336298
HEYL	LOXL2	-0.198747	-0.452539	0.0550456	0.532124	0.310544	0.753704
HIC1	PDPN	-0.114603	-0.361107	0.131901	0.722664	0.479031	0.966298
HINFP	KLHL35	-0.0810518	-0.430605	0.268501	0.70405	0.383419	1.02468
HKR1	CENPF	-0.606634	-1.00164	-0.21163	0.4142	-0.0694877	0.897887
HLF	CES1	0.466466	0.303764	0.629167	-0.157308	-0.561409	0.246794
HMBOX1	ESCO2	-0.243633	-0.766429	0.279163	0.655999	0.288971	1.02303
HNF4A	CCDC141	0.545381	0.472957	0.617805	-0.321856	-0.787111	0.1434
HNF4A	KLF4	0.550912	0.340553	0.761271	-0.28207	-0.844379	0.280239
HNF4A	MYO1A	0.645978	0.525464	0.766492	-0.133489	-0.693671	0.426692
HNF4A	TPX2	-0.354873	-0.92018	0.210433	0.619013	0.310959	0.927068
HOXA11	CDCA7	-0.64309	-0.793934	-0.492247	-0.124087	-0.453457	0.205282
HOXB9	LAMC2	-0.216386	-0.591589	0.158817	0.644002	0.333753	0.95425
HOXC9	ULBP2	-0.388305	-0.703195	-0.073414	0.423934	0.144265	0.703602
HSF1	OSBPL3	-0.394658	-0.695911	-0.0934059	0.385901	0.232789	0.539013
HSF2	KLHDC8B	0.525609	0.219934	0.831283	-0.305327	-0.819943	0.209288
INSM1	ACVRL1	0.286712	-0.0934118	0.666836	-0.379265	-0.662447	-0.0960819
INSM1	COL2A1	0.708083	0.361643	1.05452	-0.158402	-0.505815	0.189012
INSM1	LEFTY1	0.309411	0.0617947	0.557027	-0.606526	-0.938321	-0.274731
INSM1	SLC6A20	-0.668757	-1.11127	-0.22624	0.33744	-0.189204	0.864084
IRF1	DYNC1I1	0.0592435	-0.0931052	0.211592	-0.773812	-1.43648	-0.111147
IRF2	ASAH2B	-0.166524	-0.354712	0.0216633	0.437315	0.0451962	0.829434
IRF6	TJP3	0.33871	0.192934	0.484487	-0.226076	-0.580424	0.128272
KDM2B	NCKAP1L	0.517677	0.25114	0.784214	0.0440098	0.00881523	0.0792044
KLF10	CEL	-0.227443	-0.671472	0.216586	0.290731	0.224759	0.356703
KLF11	FGF13	0.485573	0.244018	0.727128	-0.105323	-0.396835	0.186188
KLF11	FGF19	-0.615408	-0.825686	-0.405131	0.27277	-0.254286	0.799826
KLF11	NPTX1	0.552574	0.38901	0.716139	0.0625557	-0.203473	0.328585
KLF11	UBE2QL1	0.510385	0.341582	0.679189	0.0442582	-0.206612	0.295128
KLF12	PRKCB	0.315487	0.00963308	0.621342	-0.282566	-0.551499	-0.0136319
KLF12	SLC25A23	0.597951	0.348196	0.847706	-0.375833	-0.522937	-0.228729
KLF12	SPTBN4	0.354364	0.0574995	0.651229	-0.618936	-0.988734	-0.249138
KLF12	TCP11L1	0.5834	0.227588	0.939211	-0.155135	-0.493133	0.182862
KLF13	FCGBP	0.387708	0.194205	0.581211	-0.0417498	-0.228972	0.145472
KLF15	PER1	0.777005	0.65299	0.901019	-0.12588	-0.556404	0.304643
KLF4	BACE2	-0.352637	-0.832048	0.126775	0.765131	0.191446	1.33882
KLF5	LIMA1	0.42189	0.264673	0.579107	-0.0290191	-0.286197	0.228159
KLF6	RCAN1	0.713668	0.460435	0.9669	0.0690189	-0.29376	0.431798
KLF6	WNT2	-0.38285	-0.44827	-0.317431	0.27357	-0.230489	0.777629
KLF7	CNTNAP3	0.460258	0.318796	0.601719	-0.0412299	-0.396625	0.314166
LBX2	DZIP1	-0.0308367	-0.177839	0.116166	-0.401669	-0.56538	-0.237958
LHX2	SCD	-0.46213	-0.856081	-0.0681797	0.260283	-0.039402	0.559968
LHX6	ST3GAL4	0.239579	-0.244622	0.72378	-0.546111	-0.668036	-0.424186
LIN54	A1CF	0.256234	0.0249039	0.487564	-0.444656	-0.798291	-0.0910207
LIN54	KLC4	0.00644506	-0.0849129	0.097803	-0.381922	-0.632436	-0.131407
MAF	ADAMTS2	0.0401343	-0.310798	0.391067	0.562423	0.429827	0.69502
MAF	CYP2C18	0.0735468	-0.147622	0.294716	-0.446476	-0.74499	-0.147961
MAZ	APCDD1L	0.215539	-0.0810519	0.51213	-0.469412	-0.770052	-0.168772
MAZ	NEDD4L	0.423606	0.307558	0.539655	0.0921441	-0.107276	0.291564
MBNL2	FOXD2	-0.128188	-0.307182	0.0508055	-0.622374	-0.886847	-0.3579
MBNL2	GAB1	0.627289	0.176204	1.07837	-0.44399	-0.943964	0.055983
MBNL2	UGT1A10	0.525127	-0.13129	1.18155	-0.780337	-1.22447	-0.336203
MEIS1	GATC	-1.18487	-1.83801	-0.531736	0.365422	-0.400513	1.13136
MEIS2	KCNMA1	0.746631	0.649807	0.843455	0.237261	-0.144188	0.618709
MEIS2	PCDH9	0.534122	0.424354	0.64389	0.0724874	-0.243273	0.388248
MEIS2	TNS1	0.367698	0.24391	0.491486	0.00835414	-0.0953492	0.112057
MEIS3	COL3A1	0.0877371	-0.107755	0.28323	0.596889	0.332819	0.860959
MEOX2	PDZD3	-0.0299063	-0.230446	0.170633	-0.735763	-1.10908	-0.362445
MESP1	PHYH	0.431159	0.253797	0.60852	-0.26558	-0.750396	0.219235
MITF	C16orf45	0.825667	0.732415	0.918919	0.43565	0.1682	0.703101
MITF	PDLIM3	0.601212	0.438846	0.763579	0.231894	0.0511601	0.412628
MITF	TCEAL2	0.781627	0.659976	0.903279	0.146834	-0.350914	0.644583
MNX1	TAS2R38	-0.666285	-1.58238	0.249809	0.499642	0.404192	0.595092
MSC	BTC	-0.0115496	-0.124995	0.101896	-0.510017	-0.798638	-0.221395
MXI1	UTP14A	-0.498805	-0.667522	-0.330088	-0.018055	-0.302585	0.266475
MYBL2	F2RL2	-0.736666	-1.0928	-0.380532	0.210437	-0.0974097	0.518283
NFAT5	LAMA2	0.533454	0.434627	0.632282	0.0786338	-0.159829	0.317097
NFAT5	MAP1B	0.601749	0.435379	0.768118	-0.0574696	-0.349957	0.235018
NFATC1	CXCL9	-0.326412	-0.695821	0.042997	0.370487	0.0693299	0.671643
NFIA	ADCY5	0.40835	0.237703	0.578997	-0.106717	-0.36769	0.154255
NFIA	AKT3	0.411435	0.280598	0.542272	-0.131691	-0.479797	0.216414
NFIA	CNTN2	0.302478	0.156058	0.448898	-0.214063	-0.512106	0.0839801
NFIC	RGMA	0.30216	0.158227	0.446093	-0.0996069	-0.351258	0.152044
NFIX	ULBP2	-0.829922	-1.24988	-0.40996	0.105173	-0.221968	0.432314
NFKB2	C2orf15	-0.329565	-0.579274	-0.0798564	0.172654	-0.0174632	0.36277
NFYB	RAP1A	0.409571	0.267398	0.551744	-0.0668882	-0.350076	0.2163
NFYC	ITGBL1	-0.49376	-0.745475	-0.242045	0.107565	-0.227039	0.442169
NHLH1	SLC9A7	-0.526209	-0.887378	-0.165039	0.0588025	-0.131906	0.249511
NPAS2	TP73	-0.974143	-1.39397	-0.554312	0.382646	-0.0633014	0.828593
NR1I2	EDN3	0.344793	0.242126	0.44746	-0.140446	-0.4463	0.165408
NR1I2	HSD11B2	0.382989	0.226643	0.539335	-0.190483	-0.582922	0.201955
NR1I3	C12orf60	-0.241317	-0.581884	0.0992508	0.376183	0.149129	0.603236
NR3C1	ITGA11	-0.306772	-0.473796	-0.139748	0.278983	0.0255635	0.532402
OTX1	C19orf48	-0.169855	-0.436793	0.0970834	0.506391	0.104627	0.908154
OTX1	FXYD1	-0.0973608	-0.329439	0.134718	-0.668087	-0.947003	-0.389171
PATZ1	EPHB6	0.67656	0.334747	1.01837	-0.253053	-0.6451	0.138995
PATZ1	NACAD	0.255348	0.24095	0.269746	-0.00350085	-0.193912	0.18691
PATZ1	SLC25A23	0.00959354	-0.230682	0.249869	-0.430038	-0.593327	-0.26675
PBX3	NACAD	0.360759	0.345502	0.376017	0.108428	-0.108226	0.325082
PGR	FAM124A	0.281057	0.0577344	0.50438	-0.398465	-0.594299	-0.20263
PGR	UST	0.492213	0.283913	0.700512	-0.204804	-0.501874	0.0922651
PITX2	HS6ST2	-0.503187	-0.791244	-0.215129	0.499165	0.153974	0.844355
POU2F3	A1CF	0.363074	0.123312	0.602835	-0.313349	-0.654323	0.0276241
POU5F1B	ADH6	0.535572	0.174779	0.896366	-0.549719	-1.1217	0.0222598
POU5F1B	DQX1	0.487791	0.290096	0.685485	-0.236259	-0.732211	0.259694
POU5F1B	ERP27	-0.332401	-0.660385	-0.0044173	0.58098	0.0204915	1.14147
POU5F1B	GRPR	-0.199539	-0.6114	0.212322	0.595729	0.296788	0.89467
POU6F1	GAS1	0.254173	0.0987829	0.409563	-0.182906	-0.380852	0.0150408
PPARD	TMCC3	0.382803	-0.0720471	0.837652	-0.499063	-0.886155	-0.111972
PRDM16	PCDH9	0.399583	0.247259	0.551906	-0.261803	-0.578138	0.0545322
PRDM4	IGSF9	0.276775	0.0476103	0.50594	-0.417861	-0.875416	0.0396942
PRDM4	TWIST1	-0.520484	-0.736993	-0.303976	0.0263058	-0.220627	0.273238
PRDM6	CCDC69	0.477665	0.35877	0.596559	-0.065064	-0.304633	0.174505
PRDM6	DAND5	0.684132	0.563117	0.805148	-0.0954533	-0.550973	0.360066
PRDM6	GAS1	0.537437	0.375713	0.699162	0.1167	-0.106837	0.340236
PRDM6	KCNN3	0.0610471	-0.0981187	0.220213	-0.391808	-0.634433	-0.149184
PRDM6	MPDZ	0.463719	0.32322	0.604218	0.0711709	-0.135121	0.277463
PRDM6	SORBS2	0.618856	0.344351	0.893361	-0.0427583	-0.416598	0.331081
PRDM6	ZNF781	0.0698358	-0.0749424	0.214614	-0.514911	-0.853067	-0.176755
PRDM6	ZSWIM4	-0.0820448	-0.281616	0.117526	0.487974	0.162228	0.81372
PROX1	AHCYL2	0.119019	-0.325618	0.563656	-0.776165	-1.20015	-0.352183
PROX1	NEDD4L	0.343236	0.223179	0.463293	-0.0931995	-0.310029	0.12363
RARB	LRRC8E	-0.977645	-1.32897	-0.626318	-0.0836327	-0.403458	0.236193
RBAK	CBX3	-0.0487821	-0.264533	0.166969	0.458673	0.275094	0.642251
RBAK	EIF3B	0.0735038	-0.153318	0.300326	0.739583	0.499719	0.979448
RBAK	NEDD4L	0.109557	-0.0594469	0.278561	-0.355228	-0.59374	-0.116716
RBAK	P2RX4	0.0499308	-0.129633	0.229494	-0.465747	-0.752107	-0.179387
RFX2	NACAD	0.294887	0.279517	0.310257	-0.00724196	-0.186921	0.172437
RFX3	B3GNT7	0.566201	0.30936	0.823042	-0.178962	-0.588317	0.230393
RFX3	NACAD	-0.00322348	-0.0156759	0.00922892	-0.21121	-0.395677	-0.0267427
RORA	NAT1	0.0776675	-0.280584	0.435919	-0.516527	-0.744148	-0.288906
RORA	PDE4D	0.423277	0.233679	0.612876	-0.292424	-0.626617	0.0417696
RORC	ATP13A4	0.644161	0.495012	0.79331	-0.0338997	-0.532489	0.46469
RREB1	HJURP	-0.98672	-1.45984	-0.513595	0.319708	-0.0263721	0.665788
RREB1	IGF2BP3	-1.67743	-2.9128	-0.442059	0.316626	-0.141685	0.774938
RREB1	SSTR5	-0.516938	-0.930537	-0.103339	0.360976	-0.00436983	0.726321
RREB1	TSPAN5	-1.52316	-1.99553	-1.0508	-0.0117699	-0.372873	0.349333
RUNX3	FCRL5	0.407214	0.228147	0.58628	-0.0313756	-0.174458	0.111707
RUNX3	GPR15	0.44053	0.0905425	0.790517	-0.00994718	-0.0956833	0.075789
RUNX3	P2RY8	0.582087	0.43925	0.724923	0.0368041	-0.208804	0.282412
RXRB	KLC4	0.321899	0.225321	0.418476	-0.0420565	-0.29117	0.207057
SMAD5	HHLA2	0.545961	-0.243409	1.33533	-0.795136	-1.05099	-0.539283
SNAI1	CEBPB	-0.0412961	-0.226675	0.144083	0.478261	0.189036	0.767486
SNAI2	FOXS1	-0.00607748	-0.339641	0.327486	0.577877	0.406782	0.748972
SNAI2	MMP1	0.023853	-0.252273	0.299979	0.790714	0.522338	1.05909
SNAI3	TLR7	0.666845	0.493931	0.839759	0.050982	-0.36921	0.471174
SOX10	COL21A1	0.274936	0.126328	0.423544	-0.35123	-0.721293	0.0188343
SOX11	COL12A1	0.0845571	-0.0507676	0.219882	0.484156	0.230515	0.737798
SOX12	CDC42EP5	0.352573	0.155659	0.549486	-0.439239	-0.973952	0.0954736
SOX12	CDCA2	-0.544819	-0.926592	-0.163046	0.581449	0.287384	0.875513
SOX15	CAB39L	0.763224	0.382167	1.14428	-0.265375	-0.616892	0.086142
SOX2	COL28A1	0.643203	0.334039	0.952366	-0.286077	-0.551044	-0.0211109
SOX2	TSPAN11	0.490641	0.317577	0.663704	-0.0834148	-0.410554	0.243725
SOX9	FIGNL1	-0.676357	-1.03528	-0.317439	0.172456	-0.196727	0.541638
SP2	CDH23	0.450779	0.290928	0.610631	0.0514612	-0.173446	0.276368
SP3	SNAI1	-0.669529	-1.04136	-0.297703	0.297215	-0.0403846	0.634814
SP4	DPF3	0.143276	-0.150757	0.437309	-0.820921	-1.34779	-0.294052
SP4	SPNS2	-0.432935	-0.521489	-0.34438	0.0578618	-0.219453	0.335177
SP6	MEOX2	0.59886	0.197017	1.0007	-0.199291	-0.593991	0.19541
SPDEF	HOXC6	-0.74256	-1.37785	-0.107274	0.264165	-0.106643	0.634973
SPI1	HTRA4	-0.0700572	-0.521941	0.381827	0.699303	0.452828	0.945778
ST18	CCDC69	-0.00561559	-0.113787	0.102555	-0.344116	-0.561306	-0.126926
STAT1	CAD	-0.285398	-0.553068	-0.0177273	0.353641	0.0230947	0.684187
STAT5B	FNBP1	0.709526	0.601146	0.817906	0.246565	-0.0196275	0.512756
STAT5B	PDGFRA	0.62138	0.416576	0.826184	-0.0480411	-0.326184	0.230101
STAT5B	TDGF1	-0.48015	-0.66724	-0.293059	0.128528	-0.15164	0.408697
STAT6	ECT2	-0.884452	-1.30023	-0.468675	0.101035	-0.194583	0.396652
TBX10	CYP2B6	-0.524845	-0.813305	-0.236385	-0.0184832	-0.221926	0.18496
TBX19	NFE2	-0.486354	-0.831802	-0.140906	0.260656	-0.0226057	0.543918
TBX4	TUSC3	0.503576	0.306243	0.700908	-0.468979	-1.18834	0.250384
TCF4	COL5A1	0.00389824	-0.12774	0.135536	0.573114	0.286281	0.859946
TCF7	RNF43	0.098105	-0.0346808	0.230891	0.659505	0.457379	0.861631
TCF7L1	AKAP6	0.741769	0.609383	0.874155	-0.0790218	-0.500577	0.342533
TCF7L1	CCDC80	0.53279	0.409573	0.656008	0.0517236	-0.13337	0.236817
TCF7L1	DZIP1	0.636212	0.514962	0.757463	-0.016072	-0.188403	0.156259
TCF7L1	FERMT2	0.513266	0.408923	0.617608	-0.062809	-0.293814	0.168196
TCF7L1	LDOC1	0.691903	0.532235	0.85157	0.0644234	-0.122534	0.251381
TCF7L1	NCAM1	0.588132	0.404893	0.771372	0.117683	-0.0859362	0.321303
TEAD1	TNS1	0.530924	0.407113	0.654734	0.158806	0.0477564	0.269855
TEAD2	DNAJB5	0.443791	0.28727	0.600313	0.0713009	-0.138016	0.280618
TEAD3	DSN1	-0.267852	-0.469212	-0.0664914	0.234022	-0.00173491	0.469778
TEAD3	TLR3	0.226956	-0.420809	0.874721	-0.557427	-0.664433	-0.45042
TERF2	DAPL1	-0.795003	-1.36789	-0.222116	0.154563	-0.175896	0.485023
TET1	FIGN	0.389564	0.198691	0.580437	-0.0587548	-0.294101	0.176592
TFAP2A	GAS7	0.223447	0.072505	0.374389	-0.135001	-0.269105	-0.000897249
TFAP2C	DTX3	0.354444	0.160616	0.548271	-0.213997	-0.525509	0.0975152
TFDP2	CCT6A	-0.540176	-0.876019	-0.204332	0.246769	-0.158499	0.652038
TFE3	SNAI1	-1.37302	-2.24733	-0.498699	-0.0679935	-0.386993	0.251006
TGIF1	MADCAM1	0.193091	-0.0656608	0.451844	-0.523042	-0.775505	-0.270579
TLX1	PRRT1	0.253892	0.00255202	0.505231	-0.479923	-0.848409	-0.111437
TOPORS	NOL6	-0.630148	-1.43891	0.178617	0.772916	0.401986	1.14385
TWIST2	CLEC3B	0.646654	0.323947	0.96936	-0.372584	-0.970594	0.225425
TWIST2	VCAN	0.0759648	-0.204004	0.355933	0.639909	0.488997	0.790822
ZBTB26	LRRC4C	0.0265149	-0.183385	0.236415	-0.481213	-0.690071	-0.272354
ZBTB3	OLFML2A	-0.00882626	-0.294363	0.27671	-0.53	-0.73218	-0.327819
ZBTB33	GLA	0.0112492	-0.2291	0.251599	0.68517	0.473039	0.897301
ZBTB33	SLC22A23	0.0133064	-0.192881	0.219494	-0.474906	-0.755504	-0.194308
ZBTB33	SUV39H1	-0.266535	-0.662102	0.129033	0.510238	0.397801	0.622674
ZBTB34	SNAPC4	-0.037294	-0.163677	0.0890888	0.53244	0.243362	0.821519
ZBTB4	DAPK1	0.578885	0.438572	0.719198	-0.416984	-1.01584	0.181871
ZBTB4	EFS	0.349536	0.177957	0.521115	-0.061797	-0.250636	0.127042
ZBTB4	FAM13C	0.496391	0.396572	0.596211	-0.00394239	-0.269588	0.261703
ZBTB43	CES2	0.194101	0.0600968	0.328105	-0.368693	-0.763669	0.0262838
ZBTB49	SLC5A1	-0.447174	-0.933886	0.0395379	0.413651	0.21382	0.613482
ZFHX4	LRCH2	0.39612	0.232712	0.559527	0.000630235	-0.215945	0.217206
ZFP1	DHX34	-0.0402499	-0.195719	0.115219	0.471976	0.133384	0.810568
ZFP14	FAM13C	0.0949364	-0.0175835	0.207456	-0.195767	-0.340089	-0.051444
ZFP2	LRRC34	-0.529343	-1.08767	0.028982	0.562756	0.0338687	1.09164
ZFP2	ZNF471	0.726107	0.427287	1.02493	-0.294065	-0.608323	0.020192
ZFP28	FAM149A	0.634801	0.374875	0.894727	-0.559597	-1.3556	0.236411
ZFP3	LGALS9C	0.322295	0.0640765	0.580513	-0.363579	-0.638209	-0.0889494
ZFP3	LRRN2	0.444426	0.190956	0.697895	-0.15057	-0.424589	0.12345
ZFP30	CRHBP	0.455918	0.0956658	0.816169	-0.403892	-0.809263	0.00147897
ZFP64	PSMA7	-0.173366	-0.332136	-0.014596	0.408895	0.00556413	0.812227
ZFP64	SHISA2	-0.0916739	-0.550513	0.367165	0.61466	0.61466	0.61466
ZFP64	SLC25A23	0.497706	0.211258	0.784154	-0.0231616	-0.175636	0.129313
ZIC2	MEGF6	-0.168899	-0.395041	0.0572429	0.61691	0.290568	0.943252
ZKSCAN1	PPARGC1B	0.575297	0.332526	0.818069	-0.155865	-0.60275	0.29102
ZNF12	ASAH2B	-0.455857	-0.657009	-0.254704	0.158078	-0.210359	0.526516
ZNF12	SLC5A6	-0.426953	-0.629006	-0.224901	0.123505	-0.0647238	0.311734
ZNF121	CNTN4	0.56792	0.346351	0.789488	-0.309096	-0.875889	0.257697
ZNF124	BARX2	0.566207	0.413364	0.719051	-0.110097	-0.370741	0.150546
ZNF124	ETFDH	0.584866	0.413094	0.756637	-0.252092	-0.570225	0.0660407
ZNF132	WDHD1	-0.0567599	-0.190007	0.0764869	0.233334	0.178495	0.288173
ZNF134	AGT	-0.676712	-1.11012	-0.243301	0.200826	-0.0758564	0.477508
ZNF141	UST	0.0428333	-0.194218	0.279885	-0.500601	-0.764454	-0.236747
ZNF146	ZRANB3	-0.374679	-0.742473	-0.00688483	0.30386	0.0247297	0.58299
ZNF16	PASK	-0.485355	-0.65901	-0.311699	0.0157517	-0.186561	0.218064
ZNF16	TEAD4	-0.0466464	-0.367668	0.274375	0.458981	0.303809	0.614152
ZNF18	NEURL1B	0.240364	-0.0634542	0.544182	-0.438535	-0.777445	-0.0996255
ZNF180	TRNP1	-0.0149295	-0.215331	0.185473	0.481786	0.210035	0.753537
ZNF184	BYSL	-0.024917	-0.460717	0.410883	0.878378	0.501686	1.25507
ZNF189	C6orf222	-0.365619	-0.528936	-0.202303	0.4698	-0.156407	1.09601
ZNF189	DCHS2	0.218118	-0.0980287	0.534264	-0.663836	-1.19027	-0.137398
ZNF19	MESP1	0.438315	0.0281814	0.848449	-0.180211	-0.350814	-0.00960714
ZNF197	RNF152	0.277083	-0.0232378	0.577403	-0.720974	-1.24602	-0.195925
ZNF211	PUS7	-0.510386	-0.66627	-0.354502	0.250365	-0.336761	0.837491
ZNF212	VWA5A	0.412672	0.061561	0.763782	-0.217951	-0.456894	0.0209914
ZNF219	CBFB	-0.605687	-0.889924	-0.32145	0.0443742	-0.184333	0.273081
ZNF235	KIF18B	-0.253008	-0.556364	0.050347	0.655486	0.354389	0.956584
ZNF248	HSPB2	0.336867	0.153317	0.520418	-0.213582	-0.524653	0.0974896
ZNF25	DYNC1I1	0.910187	0.427489	1.39288	-0.313062	-0.762986	0.136862
ZNF25	MAB21L2	0.679708	0.475345	0.884072	0.108703	-0.167429	0.384836
ZNF25	MITF	0.298749	0.145323	0.452174	-0.0698417	-0.278678	0.138995
ZNF25	SGCE	0.773374	0.682676	0.864072	0.193814	-0.156869	0.544496
ZNF25	TCEAL7	0.652369	0.506581	0.798157	0.0251599	-0.415797	0.466116
ZNF25	ZNF781	0.611564	0.468772	0.754356	-0.151538	-0.46537	0.162295
ZNF250	ZNF696	-0.0201944	-0.188379	0.14799	0.49561	0.218969	0.772251
ZNF254	CPEB3	0.289643	0.0191775	0.560109	-0.599447	-1.18811	-0.0107846
ZNF254	EDN3	0.216762	0.0806758	0.352849	-0.168048	-0.399935	0.0638386
ZNF273	CDCA7	-0.0159749	-0.281652	0.249702	0.713156	0.431993	0.994319
ZNF28	PTGDR	0.991627	0.376067	1.60719	-0.176053	-0.463914	0.111809
ZNF32	CLCN5	-0.507532	-0.677503	-0.337562	0.0627761	-0.204654	0.330207
ZNF32	TSPAN5	-1.31376	-2.0788	-0.548721	-0.140424	-0.452552	0.171704
ZNF320	KCNF1	0.115395	-0.361119	0.59191	-0.584186	-0.787818	-0.380554
ZNF324	MT3	0.276552	-0.169722	0.722826	-0.535659	-0.864299	-0.207019
ZNF329	COL27A1	-0.407072	-0.864174	0.0500301	0.576297	0.193679	0.958916
ZNF331	GRIP1	0.142138	-0.0826712	0.366947	-0.468002	-0.788369	-0.147635
ZNF341	NEBL	-0.769909	-1.31302	-0.226795	0.130985	-0.137098	0.399068
ZNF343	MCM8	-0.117323	-0.377022	0.142377	0.714525	0.454052	0.974999
ZNF354B	CLCN4	-0.0590931	-0.511087	0.392901	0.426854	0.397383	0.456324
ZNF354B	NAP1L1	-0.254671	-0.523634	0.014291	0.624603	0.318427	0.930778
ZNF37A	RSPO1	0.693154	0.425956	0.960353	-0.0335693	-0.457324	0.390185
ZNF384	TDO2	-0.371515	-0.709958	-0.0330719	0.374995	0.109602	0.640389
ZNF398	PPP1R1A	0.184173	-0.146136	0.514483	-0.602623	-0.914135	-0.29111
ZNF416	MNX1	-0.151472	-0.310772	0.00782741	0.608803	0.43181	0.785796
ZNF423	TNXB	0.552478	0.440727	0.664228	0.0854024	-0.19756	0.368365
ZNF436	OCA2	-0.031866	-0.289998	0.226266	0.659874	0.449993	0.869755
ZNF439	HSP90AB1	-0.312276	-0.545038	-0.0795127	0.107546	-0.0627571	0.27785
ZNF439	PRDX6	0.60511	0.286569	0.923651	-0.101817	-0.438346	0.234712
ZNF441	RHPN1	-0.640748	-0.874076	-0.407421	0.120984	-0.278995	0.520963
ZNF460	FOXD1	-0.306336	-0.806476	0.193803	0.549869	0.428658	0.671081
ZNF468	EDN3	0.208958	0.0954592	0.322457	-0.222415	-0.441096	-0.00373314
ZNF483	DLG2	0.503356	0.273291	0.733421	-0.101766	-0.415234	0.211702
ZNF484	CD44	-0.119862	-0.503276	0.263551	0.709357	0.492345	0.926369
ZNF484	IQCH	-0.0347171	-0.460218	0.390784	0.714853	0.497048	0.932659
ZNF484	SHISA9	0.43017	0.135214	0.725125	-0.398557	-0.927367	0.130253
ZNF486	KIAA1257	-0.0946338	-0.423403	0.234136	0.501053	0.312858	0.689249
ZNF487	HPGDS	0.164038	-0.0292216	0.357297	-0.523836	-0.760325	-0.287347
ZNF490	OVGP1	-0.0391093	-0.231332	0.153114	0.51135	0.213411	0.809289
ZNF496	ABCB1	0.310145	-0.171858	0.792149	-0.499739	-0.820814	-0.178664
ZNF496	BLM	-0.366571	-0.50611	-0.227031	0.333796	-0.177099	0.844691
ZNF496	NUF2	-0.449829	-0.836104	-0.063553	0.227294	-0.0197033	0.474291
ZNF496	UBE2T	-0.443096	-0.80828	-0.0779129	0.517285	-0.0323491	1.06692
ZNF506	FOXP4	-0.411892	-0.948744	0.124961	0.49939	0.133833	0.864947
ZNF506	KIFC3	-0.615331	-1.03028	-0.200382	0.383852	-0.178054	0.945758
ZNF519	FERMT2	0.106317	-0.00334982	0.215984	-0.252115	-0.465001	-0.0392293
ZNF519	FGF13	0.260436	0.0367028	0.48417	-0.362823	-0.647538	-0.0781088
ZNF519	NOVA1	0.0605855	-0.169553	0.290724	-0.591394	-0.894274	-0.288515
ZNF519	PRKG1	0.27927	0.0891441	0.469395	-0.37843	-0.809044	0.0521839
ZNF519	RARRES2	0.227045	-0.147678	0.601767	-0.368445	-0.542698	-0.194191
ZNF527	GSTM3	0.896263	0.457157	1.33537	-0.0913436	-0.445073	0.262386
ZNF527	UHRF1	-0.328728	-0.538695	-0.118762	0.19537	-0.0391827	0.429924
ZNF530	NACAD	0.227905	0.213374	0.242437	-0.0351426	-0.217414	0.147128
ZNF563	SECTM1	0.537019	0.322712	0.751326	-0.40581	-0.718173	-0.0934467
ZNF563	TSPAN5	-0.0449744	-0.321336	0.231387	0.782823	0.37361	1.19204
ZNF566	MYOM3	-0.443212	-0.875208	-0.0112164	0.913744	0.357118	1.47037
ZNF566	UST	0.0494876	-0.165599	0.264574	-0.490958	-0.776866	-0.20505
ZNF566	WDHD1	-0.615585	-0.768834	-0.462337	0.0247436	-0.0419504	0.0914377
ZNF567	LAMA2	-0.0114691	-0.0923089	0.0693707	-0.504606	-0.74639	-0.262822
ZNF571	RPN2	-0.607254	-0.789271	-0.425237	0.270266	-0.179369	0.719902
ZNF571	XPO5	-0.262659	-0.453252	-0.0720663	0.298568	-0.0577398	0.654876
ZNF574	MOCS1	0.77042	0.523758	1.01708	-0.229229	-0.754577	0.296118
ZNF582	INSC	0.215609	-0.144494	0.575711	-0.406183	-0.654167	-0.158198
ZNF582	SOX4	-0.709722	-0.905017	-0.514428	0.155384	-0.147178	0.457946
ZNF584	CBWD3	-0.217704	-0.538422	0.103013	0.45952	0.109042	0.809998
ZNF594	CIDEC	0.497276	0.113313	0.88124	-0.269106	-0.568936	0.030724
ZNF594	TST	0.214841	0.0199573	0.409725	-0.376422	-0.665118	-0.0877266
ZNF596	MOCS1	0.783864	0.514633	1.0531	-0.543909	-1.11832	0.0304998
ZNF596	TUBB6	-0.0167371	-0.206714	0.173239	-0.489909	-0.650641	-0.329177
ZNF611	PODXL2	-0.22258	-0.49701	0.0518502	0.357786	0.0782518	0.63732
ZNF614	HJURP	-1.30262	-1.78687	-0.81836	0.131626	-0.259556	0.522808
ZNF614	IFFO2	-0.824027	-1.29745	-0.350601	0.218661	-0.303066	0.740388
ZNF626	LTBP2	-0.030955	-0.204459	0.142549	0.447585	0.238359	0.656811
ZNF671	KLK15	0.0336836	-0.00827519	0.0756423	-0.483994	-0.848414	-0.119573
ZNF675	TNFRSF17	0.426766	0.293934	0.559599	-0.120161	-0.395928	0.155607
ZNF684	DNAJB5	-0.00715329	-0.173101	0.158795	-0.439305	-0.686158	-0.192452
ZNF684	NACAD	0.000251252	-0.0147142	0.0152167	-0.303877	-0.506329	-0.101425
ZNF684	TNS1	-0.0525973	-0.168889	0.0636942	-0.338974	-0.45045	-0.227497
ZNF684	TTC28	-0.0119547	-0.135983	0.112074	-0.371917	-0.541811	-0.202022
ZNF692	GRIN2A	0.120951	-0.086326	0.328228	-0.510699	-0.840281	-0.181116
ZNF707	ARHGAP39	0.0451079	-0.101127	0.191343	0.864242	0.686156	1.04233
ZNF713	HDC	0.0675431	-0.01382	0.148906	-0.548024	-0.636152	-0.459896
ZNF714	SLC5A11	0.165514	-0.133409	0.464437	-0.554673	-0.864316	-0.245029
ZNF74	MET	-0.332079	-0.464678	-0.199481	0.385843	0.0139965	0.757689
ZNF740	CDA	0.187762	-0.31778	0.693304	-0.438158	-0.534214	-0.342102
ZNF774	ZNF781	-0.0680485	-0.244537	0.10844	-0.588484	-0.907656	-0.269311
ZNF778	PMEPA1	-0.2778	-0.537978	-0.0176225	0.466858	0.119514	0.814203
ZNF785	FCHO1	-0.271463	-0.822174	0.279248	0.732303	0.421218	1.04339
ZNF787	PLCD3	0.856946	0.393021	1.32087	-0.290826	-0.716372	0.134719
ZNF805	SYNPO	0.521715	0.330682	0.712748	-0.0880272	-0.298092	0.122037
ZNF821	SLC6A19	0.532198	0.390601	0.673796	-0.11802	-0.490187	0.254147
ZNF823	ZNF626	-0.0142713	-0.202729	0.174186	-0.399148	-0.586266	-0.212031
ZNF823	ZNF713	-0.883897	-1.62222	-0.145574	0.264179	-0.143619	0.671977
ZNF84	BIRC5	-0.842649	-1.17086	-0.514436	-0.0861778	-0.505634	0.333278
ZNF84	CHRM4	-0.0563609	-0.439479	0.326757	-0.518198	-0.595508	-0.440888
ZNF84	FOXM1	-0.684128	-1.32896	-0.0392916	0.500148	-0.0375201	1.03782
ZNF84	SULT1A2	0.793298	0.378253	1.20834	-0.424639	-1.00496	0.155683
ZNF84	TNFRSF9	-0.457591	-0.577553	-0.337629	-0.139293	-0.26668	-0.0119049
ZNF879	SLC3A1	0.385367	0.258245	0.512489	-0.396699	-0.995252	0.201854
ZSCAN23	NCKAP1L	0.447996	0.199894	0.696098	0.00982077	-0.0201613	0.0398028

## Sheet: Supplementary Table S2
Supplementary Table S2. The results of pathway over-representation analysis
external_id	source	pathway	p-value	q-value
path:hsa05200	KEGG	Pathways in cancer - Homo sapiens (human)	0.000273852	0.00338764
path:hsa04392	KEGG	Hippo signaling pathway - multiple species - Homo sapiens (human)	0.000305707	0.00347873
path:hsa04390	KEGG	Hippo signaling pathway - Homo sapiens (human)	0.000759839	0.00759839
path:hsa05202	KEGG	Transcriptional misregulation in cancer - Homo sapiens (human)	0.00171925	0.0150614
path:hsa05215	KEGG	Prostate cancer - Homo sapiens (human)	0.00173434	0.0150614
path:hsa04974	KEGG	Protein digestion and absorption - Homo sapiens (human)	0.00357643	0.0243336
path:hsa05161	KEGG	Hepatitis B - Homo sapiens (human)	0.00386173	0.0245071
path:hsa05165	KEGG	Human papillomavirus infection - Homo sapiens (human)	0.00637404	0.0369023
path:hsa05321	KEGG	Inflammatory bowel disease (IBD) - Homo sapiens (human)	0.00654394	0.0372328
path:hsa05221	KEGG	Acute myeloid leukemia - Homo sapiens (human)	0.00711101	0.0384694
path:hsa04659	KEGG	Th17 cell differentiation - Homo sapiens (human)	0.0109556	0.0556205
path:hsa05224	KEGG	Breast cancer - Homo sapiens (human)	0.0120851	0.0595238
path:hsa05226	KEGG	Gastric cancer - Homo sapiens (human)	0.0132742	0.0634851
path:hsa00983	KEGG	Drug metabolism - other enzymes - Homo sapiens (human)	0.0181826	0.0769265
path:hsa04933	KEGG	AGE-RAGE signaling pathway in diabetic complications - Homo sapiens (human)	0.0199404	0.0832783
path:hsa04512	KEGG	ECM-receptor interaction - Homo sapiens (human)	0.0218775	0.0832783
path:hsa05204	KEGG	Chemical carcinogenesis - Homo sapiens (human)	0.0218775	0.0832783
path:hsa04916	KEGG	Melanogenesis - Homo sapiens (human)	0.0222075	0.0832783
path:hsa05030	KEGG	Cocaine addiction - Homo sapiens (human)	0.0253048	0.0897912
path:hsa04911	KEGG	Insulin secretion - Homo sapiens (human)	0.0260628	0.0914971
path:hsa05031	KEGG	Amphetamine addiction - Homo sapiens (human)	0.0283538	0.0974663
path:hsa05211	KEGG	Renal cell carcinoma - Homo sapiens (human)	0.0301941	0.101674
path:hsa05218	KEGG	Melanoma - Homo sapiens (human)	0.0361778	0.115014
path:hsa04510	KEGG	Focal adhesion - Homo sapiens (human)	0.0406839	0.122052
path:hsa04024	KEGG	cAMP signaling pathway - Homo sapiens (human)	0.0406839	0.122052
path:hsa04550	KEGG	Signaling pathways regulating pluripotency of stem cells - Homo sapiens (human)	0.0489159	0.137968
PA162356267	PharmGKB	EGFR Inhibitor Pathway, Pharmacodynamics	0.0265891	0.0923621
R-HSA-212436	Reactome	Generic Transcription Pathway	4.09e-34	1.35e-31
R-HSA-73857	Reactome	RNA Polymerase II Transcription	5.6e-30	9.24e-28
R-HSA-74160	Reactome	Gene expression (Transcription)	1.23e-29	1.35e-27
R-HSA-8878166	Reactome	Transcriptional regulation by RUNX2	4.17e-10	3.44e-08
R-HSA-383280	Reactome	Nuclear Receptor transcription pathway	1.06e-08	4.37e-07
R-HSA-8951671	Reactome	RUNX3 regulates YAP1-mediated transcription	9.04e-07	2.71e-05
R-HSA-2032785	Reactome	YAP1- and WWTR1 (TAZ)-stimulated gene expression	5.12e-06	0.000130093
R-HSA-1474290	Reactome	Collagen formation	1.39e-05	0.000295495
R-HSA-8948216	Reactome	Collagen chain trimerization	1.43e-05	0.000295495
R-HSA-8878159	Reactome	Transcriptional regulation by RUNX3	4.97e-05	0.000965457
R-HSA-8941326	Reactome	RUNX2 regulates bone development	8.32e-05	0.00152521
R-HSA-1650814	Reactome	Collagen biosynthesis and modifying enzymes	9.66e-05	0.00167758
R-HSA-8940973	Reactome	RUNX2 regulates osteoblast differentiation	0.000122648	0.00192733
R-HSA-1474244	Reactome	Extracellular matrix organization	0.000193793	0.00266465
R-HSA-8939902	Reactome	Regulation of RUNX2 expression and activity	0.000305707	0.00347873
R-HSA-3232118	Reactome	SUMOylation of transcription factors	0.000461575	0.00491354
R-HSA-8875878	Reactome	MET promotes cell motility	0.00197358	0.0166995
R-HSA-186763	Reactome	Downstream signal transduction	0.00320287	0.0234878
R-HSA-3769402	Reactome	Deactivation of the beta-catenin transactivating complex	0.00320287	0.0234878
R-HSA-2219530	Reactome	Constitutive Signaling by Aberrant PI3K in Cancer	0.0301941	0.101674
R-HSA-186797	Reactome	Signaling by PDGF	0.0365954	0.115014
R-HSA-877300	Reactome	Interferon gamma signaling	0.0418023	0.123168
R-HSA-2219528	Reactome	PI3K/AKT Signaling in Cancer	0.0418023	0.123168
R-HSA-3000178	Reactome	ECM proteoglycans	0.0446451	0.130379
R-HSA-5663202	Reactome	Diseases of signal transduction	0.0457364	0.13196
R-HSA-9006936	Reactome	Signaling by TGF-beta family members	0.0459861	0.13196
R-HSA-211859	Reactome	Biological oxidations	0.0467956	0.133125
WP3967	Wikipathways	miR-509-3p alteration of YAP1-ECM axis	2.17e-09	1.43e-07
WP170	Wikipathways	Nuclear Receptors	2.64e-09	1.45e-07
WP2857	Wikipathways	Mesodermal Commitment Pathway	5.48e-08	2.01e-06
WP4149	Wikipathways	White fat cell differentiation	8.16e-07	2.69e-05
WP2064	Wikipathways	Neural Crest Differentiation	1.61e-06	4.42e-05
WP236	Wikipathways	Adipogenesis	9.89e-06	0.000233215
WP2858	Wikipathways	Ectoderm Differentiation	0.0001028	0.00169619
WP2895	Wikipathways	Differentiation of white and brown adipocyte	0.000156763	0.00231446
WP3527	Wikipathways	Preimplantation Embryo	0.000161311	0.00231446
WP2882	Wikipathways	Nuclear Receptors Meta-Pathway	0.000221084	0.00291831
WP299	Wikipathways	Nuclear Receptors in Lipid Metabolism and Toxicity	0.00107597	0.0103027
WP4066	Wikipathways	Interleukin-4 and Interleukin-13 signaling	0.00173434	0.0150614
WP560	Wikipathways	TGF-beta Receptor Signaling	0.00255193	0.0207341
WP706	Wikipathways	Sudden Infant Death Syndrome (SIDS) Susceptibility Pathways	0.00317296	0.0234878
WP2884	Wikipathways	NRF2 pathway	0.00344647	0.0243336
WP98	Wikipathways	Prostaglandin Synthesis and Regulation	0.00361318	0.0243336
WP3932	Wikipathways	Focal Adhesion-PI3K-Akt-mTOR-signaling pathway	0.00369889	0.0244127
WP304	Wikipathways	Kit receptor signaling pathway	0.00381782	0.0245071
WP1591	Wikipathways	Heart Development	0.00504403	0.0308246
WP474	Wikipathways	Endochondral Ossification	0.00551152	0.0330691
WP3980	Wikipathways	Protein alkylation leading to liver fibrosis	0.00685214	0.0383255
WP619	Wikipathways	Type II interferon signaling (IFNG)	0.00805914	0.0422146
WP2636	Wikipathways	Common Pathways Underlying Drug Addiction	0.0123998	0.0601756
WP366	Wikipathways	TGF-beta Signaling Pathway	0.0150661	0.0690532
WP2911	Wikipathways	miRNA targets in ECM and membrane receptors	0.016539	0.0731893
WP4262	Wikipathways	Breast cancer pathway	0.0166339	0.0731893
WP3931	Wikipathways	ESC Pluripotency Pathways	0.0178561	0.0769265
WP4239	Wikipathways	Epithelial to mesenchymal transition in colorectal cancer	0.0214613	0.0832783
WP2203	Wikipathways	Thymic Stromal LymphoPoietin (TSLP) Signaling Pathway	0.0215064	0.0832783
WP399	Wikipathways	Wnt Signaling Pathway and Pluripotency	0.0222075	0.0832783
WP410	Wikipathways	Exercise-induced Circadian Regulation	0.0233558	0.0846967
WP2853	Wikipathways	Endoderm Differentiation	0.0341052	0.110411
WP2880	Wikipathways	Glucocorticoid Receptor Pathway	0.0341052	0.110411
WP2406	Wikipathways	Cardiac Progenitor Differentiation	0.0341272	0.110411
WP395	Wikipathways	IL-4 Signaling Pathway	0.0365954	0.115014
WP2018	Wikipathways	RANKL-RANK (Receptor activator of NFKB (ligand)) Signaling Pathway	0.0391707	0.121486
WP306	Wikipathways	Focal Adhesion	0.039391	0.121486

## Sheet: Supplementary Table S3
Supplementary Table S3. C-index of OS cox model fitted with expression data of every identified dysregulation adjuvant with clinical information in TCGA CRC dataset.
TF	Target	C.Index	target.is.membrane.protein
RUNX3	GPR15	0.763	YES
HEYL	LOXL2	0.758	NO
ATOH1	SIGLEC1	0.752	YES
KLF5	LIMA1	0.744	YES
SNAI2	FOXS1	0.741	NO
TCF7L1	NCAM1	0.741	YES
MAZ	APCDD1L	0.739	YES
MAZ	NEDD4L	0.739	YES
PROX1	NEDD4L	0.738	YES
LBX2	DZIP1	0.738	NO
RXRB	KLC4	0.737	NO
HNF4A	KLF4	0.737	NO
RBAK	NEDD4L	0.737	YES
ZBTB26	LRRC4C	0.736	YES
NFYB	RAP1A	0.736	YES
LIN54	KLC4	0.736	NO
GRHL2	EPHX4	0.736	NO
TCF7L1	AKAP6	0.736	NO
ZNF582	INSC	0.736	YES
HNF4A	CCDC141	0.735	NO
ZNF248	HSPB2	0.735	NO
ZNF189	C6orf222	0.735	NO
SPDEF	HOXC6	0.735	NO
FOXP2	RIMKLB	0.734	NO
RORC	ATP13A4	0.734	YES
ZNF692	GRIN2A	0.734	YES
HNF4A	TPX2	0.734	NO
ETV5	CLCA1	0.734	YES
HNF4A	MYO1A	0.734	NO
BACH2	FSIP1	0.734	NO
ETV5	NPAS3	0.733	NO
KLF12	SPTBN4	0.733	YES
ETV5	CKS2	0.733	NO
CREB3L1	GAL3ST2	0.733	NO
BCL6	CD207	0.733	YES
GRHL1	XDH	0.733	NO
MSC	BTC	0.733	YES
ZFP3	LGALS9C	0.733	NO
ZNF212	VWA5A	0.732	NO
NR1I2	EDN3	0.732	NO
TLX1	PRRT1	0.732	YES
ZIC2	MEGF6	0.731	NO
SOX12	CDCA2	0.731	NO
NFATC1	CXCL9	0.731	NO
ZNF84	FOXM1	0.731	NO
SOX12	CDC42EP5	0.731	YES
E2F6	GRIN2A	0.73	YES
CDX1	LAMA2	0.73	NO
MEOX2	PDZD3	0.73	YES
ZNF180	TRNP1	0.73	NO
TCF7L1	CCDC80	0.729	NO
HES5	SLC22A18AS	0.729	NO
ZNF596	TUBB6	0.729	NO
MEIS3	COL3A1	0.729	NO
ZNF487	HPGDS	0.729	NO
SP6	MEOX2	0.729	NO
TEAD3	TLR3	0.729	NO
ZNF398	PPP1R1A	0.729	NO
POU6F1	GAS1	0.729	YES
MEIS2	PCDH9	0.729	YES
MBNL2	GAB1	0.729	NO
PRDM16	PCDH9	0.729	YES
ZNF571	RPN2	0.729	NO
RREB1	IGF2BP3	0.729	NO
TCF7L1	FERMT2	0.728	YES
MBNL2	FOXD2	0.728	NO
RORA	NAT1	0.728	NO
TCF7L1	LDOC1	0.728	NO
ZNF84	SULT1A2	0.728	NO
ZKSCAN1	PPARGC1B	0.727	NO
ZNF614	HJURP	0.727	NO
SNAI3	TLR7	0.727	YES
ZNF460	FOXD1	0.727	NO
PROX1	AHCYL2	0.727	NO
ZNF341	NEBL	0.727	NO
ZNF354B	NAP1L1	0.727	NO
ZNF713	HDC	0.727	NO
ELF1	GBP3	0.727	NO
ZNF254	EDN3	0.727	NO
TCF7L1	DZIP1	0.726	NO
PRDM6	GAS1	0.726	YES
MEIS1	GATC	0.726	NO
FOXP2	BVES	0.726	YES
ESRRA	CPT2	0.726	NO
FOXA2	SIDT1	0.726	YES
ZNF134	AGT	0.726	NO
TEAD1	TNS1	0.725	NO
ZNF468	EDN3	0.725	NO
GLIS2	ZNF853	0.725	NO
ZNF84	BIRC5	0.725	NO
HOXC9	ULBP2	0.725	YES
IRF6	TJP3	0.725	YES
PRDM4	IGSF9	0.725	YES
RARB	LRRC8E	0.725	YES
BCL11A	BTNL8	0.725	YES
MYBL2	F2RL2	0.725	YES
PRDM4	TWIST1	0.725	NO
PBX3	NACAD	0.725	NO
NFKB2	C2orf15	0.725	NO
KLF13	FCGBP	0.725	NO
ZNF530	NACAD	0.724	NO
ZNF675	TNFRSF17	0.724	YES
ZNF84	TNFRSF9	0.724	YES
ZNF684	NACAD	0.724	NO
ZFHX4	LRCH2	0.724	NO
SP3	SNAI1	0.724	NO
RFX2	NACAD	0.724	NO
BPTF	PRIM1	0.724	NO
LHX2	SCD	0.724	NO
SOX9	FIGNL1	0.724	NO
ZNF84	CHRM4	0.724	YES
HAND2	TSPAN18	0.724	NO
HSF2	KLHDC8B	0.724	NO
PATZ1	NACAD	0.724	NO
RFX3	B3GNT7	0.723	NO
ZFP28	FAM149A	0.723	NO
RUNX3	FCRL5	0.723	YES
TFAP2C	DTX3	0.723	NO
STAT5B	TDGF1	0.723	YES
ZNF124	ETFDH	0.723	NO
ETV5	SKAP1	0.723	YES
KLF6	RCAN1	0.723	NO
NR1I2	HSD11B2	0.723	NO
ZNF567	LAMA2	0.723	NO
ZFP3	LRRN2	0.723	NO
TOPORS	NOL6	0.723	NO
TEAD2	DNAJB5	0.723	NO
HIC1	PDPN	0.723	YES
ZNF184	BYSL	0.722	NO
FOXP3	RHOU	0.722	YES
ZNF25	SGCE	0.722	YES
HSF1	OSBPL3	0.722	YES
ZNF483	DLG2	0.722	YES
CEBPZ	TMEM100	0.722	YES
SNAI1	CEBPB	0.722	NO
HEY2	STEAP4	0.722	YES
ZNF787	PLCD3	0.722	YES
MEIS2	KCNMA1	0.722	YES
ZNF823	ZNF626	0.722	NO
IRF2	ASAH2B	0.722	NO
ZNF671	KLK15	0.722	NO
PPARD	TMCC3	0.722	NO
FOXP2	MAPK4	0.722	NO
HOXB9	LAMC2	0.722	NO
STAT5B	FNBP1	0.722	YES
MBNL2	UGT1A10	0.722	NO
FOXP2	WWTR1	0.722	NO
CEBPZ	RAP1A	0.722	YES
ZNF785	FCHO1	0.722	YES
RFX3	NACAD	0.722	NO
HLF	CES1	0.722	NO
ZBTB34	SNAPC4	0.721	NO
TFE3	SNAI1	0.721	NO
NFIA	ADCY5	0.721	YES
ZNF823	ZNF713	0.721	NO
MEIS2	TNS1	0.721	NO
GLI3	COL1A2	0.721	NO
PRDM6	DAND5	0.721	NO
ZNF707	ARHGAP39	0.721	NO
FOXC2	LAMA2	0.721	NO
INSM1	LEFTY1	0.721	NO
ZFP2	ZNF471	0.721	NO
RREB1	HJURP	0.721	NO
TERF2	DAPL1	0.721	NO
TET1	FIGN	0.721	NO
ZNF439	HSP90AB1	0.72	YES
PRDM6	SORBS2	0.72	YES
NFAT5	LAMA2	0.72	NO
TEAD3	DSN1	0.72	NO
DLX4	SLIT3	0.72	NO
ZNF490	OVGP1	0.72	NO
ZFP64	PSMA7	0.72	NO
ZNF436	OCA2	0.72	NO
ZNF486	KIAA1257	0.72	NO
NFAT5	MAP1B	0.72	YES
ZNF506	KIFC3	0.72	NO
SP4	DPF3	0.72	NO
KLF11	NPTX1	0.72	YES
ZFP64	SLC25A23	0.72	NO
SOX15	CAB39L	0.72	NO
ARNT2	FBXL7	0.72	NO
TWIST2	CLEC3B	0.72	NO
ZNF19	MESP1	0.72	NO
NFYC	ITGBL1	0.72	YES
ZNF566	MYOM3	0.72	NO
GLIS2	DKK2	0.72	NO
SP4	SPNS2	0.72	YES
NFIA	AKT3	0.719	NO
ZFP64	SHISA2	0.719	NO
MITF	TCEAL2	0.719	NO
ZBTB4	DAPK1	0.719	YES
ZNF235	KIF18B	0.719	NO
ZNF571	XPO5	0.719	NO
KLF10	CEL	0.719	NO
ZBTB49	SLC5A1	0.719	YES
ATF4	PDLIM3	0.719	NO
RUNX3	P2RY8	0.719	YES
SOX2	TSPAN11	0.719	NO
INSM1	ACVRL1	0.719	YES
ETV2	FGF7	0.719	NO
LIN54	A1CF	0.719	NO
ZNF584	CBWD3	0.719	NO
SMAD5	HHLA2	0.719	NO
ZNF805	SYNPO	0.719	YES
MESP1	PHYH	0.719	NO
ZNF32	CLCN5	0.719	YES
KLF4	BACE2	0.719	YES
MAF	ADAMTS2	0.719	NO
ATF4	PPP1R12B	0.719	NO
ZNF527	UHRF1	0.719	NO
ZNF519	FERMT2	0.718	YES
ZNF441	RHPN1	0.718	NO
SNAI2	MMP1	0.718	NO
KLF12	TCP11L1	0.718	NO
ZNF28	PTGDR	0.718	YES
TCF7	RNF43	0.718	YES
ZNF684	TNS1	0.718	NO
HAND2	ITGA11	0.718	YES
ZNF384	TDO2	0.718	NO
ZNF684	DNAJB5	0.718	NO
CIC	PTPRS	0.718	YES
STAT5B	PDGFRA	0.718	YES
FOXF1	C2orf15	0.718	NO
FOXP2	ARHGAP10	0.718	YES
ZNF614	IFFO2	0.718	NO
HINFP	KLHL35	0.718	NO
OTX1	C19orf48	0.718	NO
NFIX	ULBP2	0.718	YES
ZNF25	DYNC1I1	0.718	NO
ZNF519	RARRES2	0.718	NO
ZNF146	ZRANB3	0.718	NO
EGR3	ADAMTS1	0.718	NO
PITX2	HS6ST2	0.718	NO
TBX4	TUSC3	0.718	YES
ZNF121	CNTN4	0.718	YES
ZBTB43	CES2	0.718	NO
ZFP1	DHX34	0.718	NO
ZNF37A	RSPO1	0.718	NO
ZFP2	LRRC34	0.718	NO
TBX10	CYP2B6	0.718	NO
ZNF594	TST	0.717	NO
ETV6	CDHR2	0.717	YES
POU5F1B	DQX1	0.717	NO
ZNF32	TSPAN5	0.717	YES
TWIST2	VCAN	0.717	NO
ZBTB4	FAM13C	0.717	NO
ZNF563	TSPAN5	0.717	YES
ZNF18	NEURL1B	0.717	NO
NFIC	RGMA	0.717	YES
TFAP2A	GAS7	0.717	YES
ZNF527	GSTM3	0.717	NO
ZNF416	MNX1	0.717	NO
GFI1	EIF4EBP1	0.717	NO
ZNF141	UST	0.717	NO
TGIF1	MADCAM1	0.717	YES
GFI1B	ACSM3	0.717	NO
ZNF626	LTBP2	0.717	NO
ZNF25	TCEAL7	0.717	NO
LHX6	ST3GAL4	0.717	NO
RBAK	EIF3B	0.717	NO
ZNF12	SLC5A6	0.717	YES
CREB3L2	NXT1	0.717	NO
DLX4	ABLIM3	0.717	NO
ZBTB33	GLA	0.717	NO
SOX10	COL21A1	0.716	NO
ZFP14	FAM13C	0.716	NO
HMBOX1	ESCO2	0.716	NO
ZBTB3	OLFML2A	0.716	NO
POU5F1B	ERP27	0.716	NO
ZNF684	TTC28	0.716	NO
ZNF484	CD44	0.716	YES
HKR1	CENPF	0.716	NO
ZFP30	CRHBP	0.716	NO
ZNF740	CDA	0.716	NO
ZNF189	DCHS2	0.716	YES
ZBTB4	EFS	0.716	YES
ZNF329	COL27A1	0.716	NO
MAF	CYP2C18	0.716	NO
ZNF563	SECTM1	0.716	YES
ZNF74	MET	0.716	YES
TCF4	COL5A1	0.716	NO
PRDM6	KCNN3	0.716	YES
NFIA	CNTN2	0.716	YES
GLI2	COL8A1	0.716	NO
ZNF714	SLC5A11	0.716	YES
POU5F1B	GRPR	0.716	YES
GFI1	ACTG2	0.716	NO
ZNF774	ZNF781	0.716	NO
PRDM6	MPDZ	0.716	YES
ZNF254	CPEB3	0.716	YES
KDM2B	NCKAP1L	0.716	YES
SPI1	HTRA4	0.716	NO
ZNF12	ASAH2B	0.716	NO
ZNF496	UBE2T	0.716	NO
POU5F1B	ADH6	0.716	NO
ZNF324	MT3	0.715	YES
ZNF566	UST	0.715	NO
KLF11	FGF13	0.715	YES
ZNF879	SLC3A1	0.715	YES
ZNF331	GRIP1	0.715	YES
ZNF197	RNF152	0.715	NO
FOXN2	ATXN7L2	0.715	NO
KLF11	UBE2QL1	0.715	YES
HESX1	C9orf43	0.715	NO
AR	BNC2	0.715	NO
MNX1	TAS2R38	0.715	YES
ZNF519	FGF13	0.715	YES
PRDM6	ZSWIM4	0.715	NO
BARX2	RERG	0.715	YES
ZSCAN23	NCKAP1L	0.715	YES
IRF1	DYNC1I1	0.715	NO
ZNF343	MCM8	0.715	NO
ZNF778	PMEPA1	0.715	YES
ZNF132	WDHD1	0.715	NO
ZNF211	PUS7	0.715	NO
HES6	SIGLEC11	0.715	NO
ZNF519	PRKG1	0.715	YES
KLF7	CNTNAP3	0.715	YES
TFDP2	CCT6A	0.715	NO
ZNF566	WDHD1	0.715	NO
ZBTB33	SUV39H1	0.715	NO
ZNF582	SOX4	0.715	NO
PATZ1	SLC25A23	0.715	NO
PRDM6	CCDC69	0.715	NO
ST18	CCDC69	0.715	NO
RORA	PDE4D	0.714	YES
RREB1	TSPAN5	0.714	YES
STAT1	CAD	0.714	NO
SOX2	COL28A1	0.714	NO
RBAK	P2RX4	0.714	YES
ZNF519	NOVA1	0.714	NO
ZNF124	BARX2	0.714	NO
KLF12	SLC25A23	0.714	NO
PGR	FAM124A	0.714	NO
ZNF484	SHISA9	0.714	YES
ZNF354B	CLCN4	0.714	YES
ZNF484	IQCH	0.714	NO
KLF12	PRKCB	0.714	YES
PGR	UST	0.714	NO
FOXQ1	CYP2C18	0.714	NO
POU2F3	A1CF	0.714	NO
MXI1	UTP14A	0.714	NO
ZNF25	MAB21L2	0.714	NO
NR3C1	ITGA11	0.714	YES
KLF6	WNT2	0.714	NO
ZNF496	BLM	0.714	NO
ZNF596	MOCS1	0.714	NO
HOXA11	CDCA7	0.714	NO
ZNF439	PRDX6	0.714	NO
ZNF574	MOCS1	0.714	NO
ZNF496	NUF2	0.714	NO
ZNF273	CDCA7	0.714	NO
ZNF16	TEAD4	0.714	NO
ZNF611	PODXL2	0.714	NO
E2F6	GRB7	0.714	YES
NPAS2	TP73	0.714	NO
NR1I3	C12orf60	0.714	NO
PATZ1	EPHB6	0.713	NO
RBAK	CBX3	0.713	NO
ZBTB33	SLC22A23	0.713	NO
KLF11	FGF19	0.713	NO
ZNF423	TNXB	0.713	NO
STAT6	ECT2	0.713	NO
MITF	C16orf45	0.713	NO
PRDM6	ZNF781	0.713	NO
RREB1	SSTR5	0.713	YES
ZNF320	KCNF1	0.713	YES
KLF15	PER1	0.713	NO
TBX19	NFE2	0.712	NO
ZNF594	CIDEC	0.712	NO
SOX11	COL12A1	0.712	NO
INSM1	SLC6A20	0.712	YES
OTX1	FXYD1	0.712	YES
NHLH1	SLC9A7	0.711	YES
ZNF25	ZNF781	0.711	NO
ZNF219	CBFB	0.711	NO
ZNF496	ABCB1	0.711	YES
SP2	CDH23	0.711	YES
ASCL2	CST4	0.71	NO
INSM1	COL2A1	0.71	NO
ESRRG	LPO	0.71	NO
ZNF506	FOXP4	0.71	NO
GLIS1	SLC9A7	0.71	YES
ZNF16	PASK	0.71	NO
ZNF25	MITF	0.71	NO
EVX1	SPRY4	0.71	YES
ZNF821	SLC6A19	0.709	YES
MITF	PDLIM3	0.708	NO
ZNF250	ZNF696	0.707	NO
